# Supplementary material for: Agronomic Efficiency of Compost Extracts and Nitrogen-Fixing Bacteria in Soybean Crops
Source: Microorganisms. 2025 Feb 5;13(2):341. doi: 10.3390/microorganisms13020341 (PMC11858144; doi:10.3390/microorganisms13020341)
Supplement: Supplementary file 1 [file microorganisms-13-00341-s001.zip]

Archive with 1 entries (1 files):
- microorganisms-3450889-supplementary.pdf
